# Supplementary material for: Erosion of Conserved Binding Sites in Personal Genomes Points to Medical Histories
Source: PLoS Comput Biol. 2016 Feb 4;12(2):e1004711. doi: 10.1371/journal.pcbi.1004711 (PMC4742230; doi:10.1371/journal.pcbi.1004711)
Supplement: S14 Table — These histories represent the most relevant disease phenotypes for each of individuals analyzed. The histories were obtained either from the original publications of their genomes and/or from the public database from which their genomes were downloaded. (XLSX) [file pcbi.1004711.s014.xlsx]

## Sheet: Table S14 Pheno-Geno
Person	Medical History		Person	Ontology	Enrichment
Angrist	cardiovascular disease		Angrist	GO	epithelial cell morphogenesis
Angrist	depression/anxiety		Angrist	MGI	abnormal lens vesicle development
Angrist	HDL borderline low		Church	GO	preganglionic parasympathetic nervous system development
Angrist	Hypercholesterolemia		Church	MGI	abnormal lens induction
Angrist	Keratosis pilaris		Gill	GO	metanephric renal vesicle morphogenesis
Angrist	Neuralgic amyotrophy		Gill	MGI	decreased circulating sodium level
Angrist	Cafe au lait spots		Lupski	GO	regulation of oligodendrocyte differentiation
Angrist	sudden death		Lupski	MGI	abnormal lateral ganglionic eminence morphology
Church	arrhythmia		Quake	GO	trophectodermal cell differentiation
Church	Cafe au lait spots		Quake	MGI	abnormal cardiac output
Church	Canker sores (oral ulcers)
Church	Chest Pain
Church	Chronic sinusitis
Church	Chronic tonsillitis
Church	Colon polyps
Church	Dental cavities
Church	Dyslexia
Church	Floaters
Church	Frozen shoulder
Church	gallstones
Church	Hemorrhoids
Church	Hypercholesterolemia
Church	Hyperlipidemia
Church	Hypersomnolence/Narcolepsy
Church	Impacted tooth
Church	Iritis
Church	Myocardial infarction
Church	nevus flammeus
Church	Plantar fasciitis
Church	Presbyopia
Church	Roughened Red Patches of Skin due to Sun Exposure
Church	seizures
Church	Skin tags
Church	Squamous Cell Carcinoma
Church	Vascular hamartomas
Gill	Achilles tendonitis
Gill	Asthma
Gill	Astigmatism
Gill	benign positional vertigo
Gill	Bunions
Gill	Canker sores (oral ulcers)
Gill	Carpal tunnel syndrome
Gill	Color blind carrier
Gill	Dental cavities
Gill	Eczema
Gill	Floaters
Gill	Hyperopia
Gill	Hypertension
Gill	Iron deficiency anemia
Gill	Myocardial infarction
Gill	Myopia
Gill	Ovarian cysts
Gill	Prediabetes type 2
Gill	retroversion of uterus
Gill	Sciatica
Gill	Skin tags
Gill	Temporomandibular joint (TMJ) disorder
Gill	Urinary tract infection (UTI)
Gill	Uterine fibroids
Lupski	Axonal neuropathy
Lupski	CMT1a
Lupski	mild mononeuropathy of the median nerve
Quake	ARVD/C
Quake	Atherosclerosis
Quake	coronary artery disease
Quake	High Lipoprotein(a)
Quake	osteoarthritis
Quake	sudden death
