# Supplementary material for: Erosion of Conserved Binding Sites in Personal Genomes Points to Medical Histories
Source: PLoS Comput Biol. 2016 Feb 4;12(2):e1004711. doi: 10.1371/journal.pcbi.1004711 (PMC4742230; doi:10.1371/journal.pcbi.1004711)
Supplement: S15 Table — Each column represents an enriched biological process or phenotype. Each row represents a disease phenotype. An ‘X’ is placed only where the physician considers that biological process or phenotype can be linked with that disease phenotype. (XLSX) [file pcbi.1004711.s015.xlsx]

## Sheet: Table S15 MD Assoc.
Simplified Phenotypes/Enrichment	abnormal cardiac output	abnormal lateral ganglionic eminence morphology	abnormal lens induction	abnormal lens vesicle development	decreased circulating sodium level	epithelial cell morphogenesis	metanephric renal vesicle morphogenesis	preganglionic parasympathetic nervous system development	regulation of oligodendrocyte differentiation	trophectodermal cell differentiation
Achilles tendonitis
arrhythmia	X							X
ARVD/C	X
Atherosclerosis						X
cardiovascular disease	X
Chest Pain	X
coronary artery disease						X
Myocardial infarction	X					X
sudden death
Asthma
Astigmatism			X	X		X
Color blind carrier
Floaters
Hyperopia			X	X		X
Iritis
Myopia			X	X		X
Presbyopia			X	X		X
Axonal neuropathy									X
benign positional vertigo
Bunions
Cafe au lait spots
Canker sores (oral ulcers)
Carpal tunnel syndrome
mild mononeuropathy of the median nerve
Sciatica
Chronic sinusitis
Chronic tonsillitis
CMT1a
Colon polyps						X
Dental cavities						X
Impacted tooth						X
depression/anxiety
Dyslexia
Eczema
Frozen shoulder
gallstones
HDL borderline low
High Lipoprotein(a)							X
Hypercholesterolemia							X
Hyperlipidemia							X
Hemorrhoids
Hypersomnolence/Narcolepsy								X
Hypertension					X	X	X
Iron deficiency anemia
Keratosis pilaris						X
Neuralgic amyotrophy
nevus flammeus
Vascular hamartomas
osteoarthritis
Ovarian cysts						X
Plantar fasciitis
Prediabetes type 2
retroversion of uterus
Roughened Red Patches of Skin due to Sun Exposure						X
seizures
Skin tags						X
Squamous Cell Carcinoma						X
Temporomandibular joint (TMJ) disorder
Urinary tract infection (UTI)							X
Uterine fibroids
