# Supplementary material for: Erosion of Conserved Binding Sites in Personal Genomes Points to Medical Histories
Source: PLoS Comput Biol. 2016 Feb 4;12(2):e1004711. doi: 10.1371/journal.pcbi.1004711 (PMC4742230; doi:10.1371/journal.pcbi.1004711)
Supplement: S16 Table — Each column represents an enriched biological process or phenotype. Each row represents a disease phenotype. A value is placed only where the primary literature offers potential support for a causal connection between the two entities. Where the link is non-obvious, a Pubmed PMID offers a supporting reference. (XLSX) [file pcbi.1004711.s016.xlsx]

## Sheet: Table S16 Lit. Assoc.
Simplified Phenotypes/Enrichment	abnormal cardiac output	abnormal lateral ganglionic eminence morphology	abnormal lens induction	abnormal lens vesicle development	decreased circulating sodium level	epithelial cell morphogenesis	metanephric renal vesicle morphogenesis	preganglionic parasympathetic nervous system development	regulation of oligodendrocyte differentiation	trophectodermal cell differentiation
Achilles tendonitis														# = Supporting PMID
arrhythmia	6869209				9209972		10090349, 12641870	8269304, 18711023						X = When enrichment and phenotype are obvious match
ARVD/C	22426942				18958260
Atherosclerosis	6605083				17640474		12466310, 10090349, 12641870	20510416, 18711023
cardiovascular disease	22426942				22958695		12641870, 10090349	18711023
Chest Pain	19881233				2044246, Suri, Pawan, et al. "Hyponatremia Presenting as Cardiac Conduction Defect." JK Science: Journal of Medical Education & Research 11.		12437406, 10090349, 12641870
coronary artery disease	6605083				17640474		12819254, 10090349, 12641870	15953797, 18711023
Myocardial infarction	10525428				18566171, 11746581		19753517, 10090349, 12641870	18711023
sudden death	19734497				16230871, 11444670		21283136, 10090349, 12641870	18474284, 18711023
Asthma						1617396, 15573132
Astigmatism			X	X
Color blind carrier			X	X
Floaters			X	X
Hyperopia			X	X
Iritis			X	X
Myopia			X	X
Presbyopia			X	X
Axonal neuropathy									22622581
benign positional vertigo
Bunions
Cafe au lait spots						17803914
Canker sores (oral ulcers)						21487116
Carpal tunnel syndrome
mild mononeuropathy of the median nerve
Sciatica
Chronic sinusitis						17178948, 15573132
Chronic tonsillitis
CMT1a
Colon polyps						11557782
Dental cavities
Impacted tooth
depression/anxiety								15953797, 18043302
Dyslexia
Eczema						15573132		20574599
Frozen shoulder
gallstones						8871282, 4647509
HDL borderline low							20308998, 7986478
High Lipoprotein(a)							8503411, 7986478
Hypercholesterolemia							9002382, 7986478
Hyperlipidemia							18067100, 7986478
Hemorrhoids
Hypersomnolence/Narcolepsy								20634114
Hypertension	12923045		9154534	9154534	23117772		PMH0001253, 11259350	11353577, 20497993
Iron deficiency anemia
Keratosis pilaris						18856156
Neuralgic amyotrophy
nevus flammeus
Vascular hamartomas
osteoarthritis
Ovarian cysts						9094973
Plantar fasciitis
Prediabetes type 2								14578236, 21897898
retroversion of uterus
Roughened Red Patches of Skin due to Sun Exposure						X
seizures		20506409, 10374813			15309091			16084731, /3888616
Skin tags						X
Squamous Cell Carcinoma						X
Temporomandibular joint (TMJ) disorder	22490449							22074754, 23028999
Urinary tract infection (UTI)
Uterine fibroids
